# Supplementary material for: CRISPR-Knockout of CSE Gene Improves Saccharification Efficiency by Reducing Lignin Content in Hybrid Poplar
Source: Int J Mol Sci. 2021 Sep 9;22(18):9750. doi: 10.3390/ijms22189750 (PMC8466951; doi:10.3390/ijms22189750)
Supplement: Supplementary file 1 [file ijms-22-09750-s001.zip]

Archive with 1 entries (1 files):
- ijms-1367102-supplementary.pdf
